# Supplementary material for: How effective are CBT and CBT‐based interventions in Type 1 and Type 2 diabetes? An umbrella review
Source: Diabet Med. 2026 Feb 20;43(5):e70271. doi: 10.1111/dme.70271 (PMC13074150; doi:10.1111/dme.70271)
Supplement: Supplementary file 1 — Data S1. [file DME-43-e70271-s001.zip]

Archive with 4 entries (4 files):
- dme70271-sup-0003-Supinfo1.docx
- dme70271-sup-0004-Supinfo2.docx
- dme70271-sup-0001-AppendixS2.docx
- dme70271-sup-0002-TableS1-S2.docx
